# Supplementary material for: 4-Coumarate-CoA Ligase-Like Gene OsAAE3 Negatively Mediates the Rice Blast Resistance, Floret Development and Lignin Biosynthesis
Source: Front Plant Sci. 2017 Jan 10;7:2041. doi: 10.3389/fpls.2016.02041 (PMC5222848; doi:10.3389/fpls.2016.02041)
Supplement: Supplementary file 1 [file Table1.XLS]

## Sheet: Sheet1
Tabe S1.Transcriptome-proteome analysis of difference genes in Pik-H4 line.
Accession	Description	L24J/L0H	L24J/L0H p value	K24J/KOH	K24J/KOH p value	gene ID	Description
UP-regulate
A2WPN7	Salt stress-induced protein OS=Oryza sativa subsp. indica GN=SALT PE=1 SV=2 - [SALT_ORYSI]	1.48423	0.00100016	1.31606	0.00962531	LOC_Os01g24710	jacalin-like lectin domain containing protein, expressed
A2WPN8	Bowman-Birk type bran trypsin inhibitor (Fragment) OS=Oryza sativa subsp. indica PE=2 SV=1 - [A6MZH2_ORYSI]	1.70242	9.37682e-06	1.51645	8.69742e-05	LOC_Os01g24740	peroxiredoxin-2E-1, chloroplast precursor, putative, expressed
A2WPN9	DUF26-like protein OS=Oryza sativa subsp. japonica GN=24K23.14 PE=2 SV=1 - [Q8S3P3_ORYSJ]	2.46532	5.90109e-14	2.4131	1.03311e-16	LOC_Os04g56430	cysteine-rich receptor-like protein kinase, putative, expressed
A2WPN10	Ribulose bisphosphate carboxylase small chain OS=Oryza brachyantha GN=OB0077G10020 PE=3 SV=1 - [J3KUS4_ORYBR]	1.32232	0.0198084	1.24608	0.0380552	LOC_Os12g17600	ribulose bisphosphate carboxylase small chain, chloroplast precursor, putative, expressed
A2WPN11	Uncharacterized protein OS=Oryza brachyantha GN=OB06G11550 PE=4 SV=1 - [J3MAW1_ORYBR]	1.54517	0.000288822	1.39779	0.00159595	LOC_Os06g03660	peroxisomal biogenesis factor 11, putative, expressed
A2WPN12	Putative glucose transport protein STP1 OS=Oryza sativa subsp. japonica GN=P0617C02.124-2 PE=2 SV=1 - [Q7XAK7_ORYSJ]	1.6913	1.20562e-05	1.40378	0.0013888	LOC_Os07g01560	transporter family protein, putative, expressed
A2WPN13	Lysine ketoglutarate reductase/saccharopine dehydrogenase OS=Oryza sativa subsp. japonica GN=OsLKR/SDH PE=2 SV=1 - [E3WF37_ORYSJ]	1.59756	9.52348e-05	1.26531	0.0265185	LOC_Os02g54254	saccharopine dehydrogenase, putative, expressed
A2WPN14	Putative uncharacterized protein OS=Oryza sativa subsp. indica GN=OsI_21161 PE=4 SV=1 - [A2Y7Z3_ORYSI]	1.39665	0.00535759	1.37929	0.00243604	LOC_Os05g50710	late embryogenesis abundant protein, putative, expressed
A1YZC8	Isocitrate lyase OS=Oryza sativa subsp. japonica PE=2 SV=1 - [A1YZC8_ORYSJ]	2.22963	2.47923e-11	1.50566	0.000114765	LOC_Os07g34520	isocitrate lyase, putative, expressed
P38419	Lipoxygenase 7, chloroplastic OS=Oryza sativa subsp. japonica GN=CM-LOX1 PE=2 SV=2 - [LOXC1_ORYSJ]	1.66639	2.10737e-05	1.3089	0.0111612	LOC_Os08g39840	lipoxygenase, chloroplast precursor, putative, expressed
Q6YZY5	Germin-like protein 8-11 OS=Oryza sativa subsp. japonica GN=Os08g0190100 PE=1 SV=1 - [GL811_ORYSJ]	1.35559	0.0111942	1.71484	3.72156e-07	LOC_Os08g09080	Cupin domain containing protein, expressed
I1PNI2	Glutamate dehydrogenase OS=Oryza glaberrima PE=3 SV=1 - [I1PNI2_ORYGL]	1.26749	0.0479554	1.23143	0.0496695	LOC_Os04g45970	glutamate dehydrogenase protein, putative, expressed
Q01J88	H0815C01.8 protein OS=Oryza sativa GN=H0815C01.8 PE=4 SV=1 - [Q01J88_ORYSA]	1.27848	0.0404104	1.3247	0.00803254	LOC_Os04g37920	FAD binding domain of DNA photolyase domain containing protein, expressed
I1QY33	Uncharacterized protein OS=Oryza glaberrima PE=4 SV=1 - [I1QY33_ORYGL]	1.32056	0.0204007	1.29228	0.0156387	LOC_Os11g07040	CAMK_CAMK_like.43 - CAMK includes calcium/calmodulin depedent protein kinases, expressed
B9F6K7	Putative uncharacterized protein OS=Oryza sativa subsp. japonica GN=OsJ_09990 PE=4 SV=1 - [B9F6K7_ORYSJ]	1.44025	0.00236302	1.23346	0.0478918	LOC_Os03g12500	cytochrome P450, putative, expressed
Q7XAD8	Os07g0126400 protein OS=Oryza sativa subsp. japonica GN=Os07g0126400 PE=2 SV=1 - [Q7XAD8_ORYSJ]	1.81824	6.40967e-07	2.30988	3.04441e-15	LOC_Os07g03279	SCP-like extracellular protein, expressed
Q5ZDX2	Os01g0615100 protein OS=Oryza sativa subsp. japonica GN=P0410E01.45 PE=4 SV=1 - [Q5ZDX2_ORYSJ]	3.9025	9.34712e-30	2.41154	1.08713e-16	LOC_Os01g42860	inhibitor I family protein, putative, expressed
A2ZLU3	Putative uncharacterized protein OS=Oryza sativa subsp. indica GN=OsI_38787 PE=4 SV=1 - [A2ZLU3_ORYSI]	1.28548	0.0361725	1.41942	0.000962184	LOC_Os12g38170	pathogenesis-related protein 5 osmotin
Q2QSI2	Rhodanese-like domain containing protein, expressed OS=Oryza sativa subsp. japonica GN=LOC_Os12g24020 PE=2 SV=1 - [Q2QSI2_ORYSJ]	2.04303	2.71821e-09	1.99391	7.8639e-11	LOC_Os12g24020	rhodanese-like domain containing protein, putative, expressed
I1R8F4	Uncharacterized protein OS=Oryza glaberrima PE=4 SV=1 - [I1R8F4_ORYGL]	1.40095	0.00494964	1.25605	0.0316098	LOC_Os11g07500	DSHCT domain containing protein, expressed
H2KVX7	TAP42-like family protein, expressed OS=Oryza sativa subsp. japonica GN=LOC_Os11g04520 PE=4 SV=1 - [H2KVX7_ORYSJ]	1.4821	0.00104344	1.29753	0.0140715	LOC_Os11g04520	PP2A regulatory subunit TAP46, putative, expressed
I1QW01	Uncharacterized protein OS=Oryza glaberrima PE=4 SV=1 - [I1QW01_ORYGL]	1.47843	0.00112222	1.36317	0.00349607	LOC_Os10g41380	expressed protein Exp1
Q8H9F3	Rrj1 (Fragment) OS=Oryza sativa GN=RRJ1 PE=2 SV=1 - [Q8H9F3_ORYSA]	2.85927	2.26905e-18	2.57976	4.25457e-19	LOC_Os10g37340	cystathionine gamma-synthase, putative, expressed
A2Z4D0	Putative uncharacterized protein OS=Oryza sativa subsp. indica GN=OsI_32508 PE=4 SV=1 - [A2Z4D0_ORYSI]	1.80463	8.83467e-07	1.75926	1.01732e-07	LOC_Os10g01550	transposon protein, putative, unclassified, expressed
Q69MC9	Carbonic anhydrase OS=Oryza sativa subsp. japonica GN=OSJNBb0019B14.24 PE=2 SV=1 - [Q69MC9_ORYSJ]	1.86321	2.20008e-07	1.23282	0.048441	LOC_Os09g28910	carbonic anhydrase, chloroplast precursor, putative, expressed
B8BD60	Putative uncharacterized protein OS=Oryza sativa subsp. indica GN=OsI_30469 PE=4 SV=1 - [B8BD60_ORYSI]	1.33522	0.0159217	1.38092	0.00234777	LOC_Os09g04790	PAP fibrillin family domain containing protein, expressed
A2YQZ2	Putative uncharacterized protein OS=Oryza sativa subsp. indica GN=OsI_27719 PE=4 SV=1 - [A2YQZ2_ORYSI]	1.91037	7.06631e-08	1.62644	4.5613e-06	LOC_Os08g04090	expressed protein EXP2
Q0D491	Os07g0639900 protein OS=Oryza sativa subsp. japonica GN=Os07g0639900 PE=4 SV=2 - [Q0D491_ORYSJ]	1.49113	0.000871427	1.41184	0.00115032	LOC_Os07g44630	thymidylate kinase, putative, expressed
A2YLP5	Putative uncharacterized protein OS=Oryza sativa subsp. indica GN=OsI_26146 PE=4 SV=1 - [A2YLP5_ORYSI]	1.39054	0.00599062	1.32356	0.00822848	LOC_Os07g32460	src homology-3 domain protein 3, putative, expressed
Q6YT98	CASP-like protein Os07g0442900 OS=Oryza sativa subsp. japonica GN=Os07g0442900 PE=2 SV=1 - [CSPL7_ORYSJ]	1.50678	0.000635652	1.28487	0.0181256	LOC_Os07g26110	membrane associated DUF588 domain containing protein, putative, expressed
B8B4R0	Putative uncharacterized protein OS=Oryza sativa subsp. indica GN=OsI_25504 PE=4 SV=1 - [B8B4R0_ORYSI]	1.28033	0.0392493	1.48145	0.000211977	LOC_Os07g14150	cytidine deaminase, putative, expressed
B8B7X8	Putative uncharacterized protein OS=Oryza sativa subsp. indica GN=OsI_25180 PE=4 SV=1 - [B8B7X8_ORYSI]	1.43724	0.00250313	1.48672	0.000185637	LOC_Os07g08970	uncharacterized protein ycf45, putative, expressed
Q0DAL1	Os06g0646400 protein OS=Oryza sativa subsp. japonica GN=Os06g0646400 PE=4 SV=1 - [Q0DAL1_ORYSJ]	1.28072	0.0390049	1.63907	3.21027e-06	LOC_Os06g43840	protein kinase domain containing protein, expressed
B8B4N4	Putative uncharacterized protein OS=Oryza sativa subsp. indica GN=OsI_23725 PE=4 SV=1 - [B8B4N4_ORYSI]	1.34456	0.0135629	1.27594	0.0216007	LOC_Os06g41590	YIF1B, putative, expressed
J3MEV3	Uncharacterized protein OS=Oryza brachyantha GN=OB06G25470 PE=3 SV=1 - [J3MEV3_ORYBR]	1.31762	0.0214284	1.47554	0.000245761	LOC_Os06g35520	peroxidase precursor, putative, expressed 1
B8AWQ3	Putative uncharacterized protein OS=Oryza sativa subsp. indica GN=OsI_20971 PE=3 SV=1 - [B8AWQ3_ORYSI]	1.3222	0.0198492	1.42806	0.000783566	LOC_Os05g48750	3-deoxy-manno-octulosonate cytidylyltransferase, putative, expressed
Q65WW3	Os05g0474600 protein OS=Oryza sativa subsp. japonica GN=P0486C01.12 PE=2 SV=1 - [Q65WW3_ORYSJ]	1.28884	0.0342869	1.27292	0.0229061	LOC_Os05g39690	oxidoreductase, aldo/keto reductase family protein, putative, expressed
Q75K72	'putative beta-1,3-glucanase' OS=Oryza sativa subsp. japonica GN=OJ1005_E12.10 PE=2 SV=1 - [Q75K72_ORYSJ]	1.3144	0.0226082	1.34687	0.00499968	LOC_Os05g31140	glycosyl hydrolases family 17, putative, expressed
Q7XSV2	OSJNBa0039K24.4 protein OS=Oryza sativa subsp. japonica GN=OSJNBa0039K24.4 PE=2 SV=2 - [Q7XSV2_ORYSJ]	1.32168	0.0200242	1.25556	0.0318984	LOC_Os04g59150	peroxidase precursor, putative, expressed 2
I1PQ98	Uncharacterized protein OS=Oryza glaberrima PE=3 SV=1 - [I1PQ98_ORYGL]	1.26582	0.0492073	1.24865	0.0362922	LOC_Os04g55410	FGGY family of carbohydrate kinases, putative, expressed
I1PPV8	Uncharacterized protein OS=Oryza glaberrima PE=3 SV=1 - [I1PPV8_ORYGL]	1.28204	0.0381989	1.27235	0.0231586	LOC_Os04g52450	aminotransferase, putative, expressed
Q7XQ13	OSJNBb0065L13.6 protein OS=Oryza sativa subsp. japonica GN=OSJNBb0065L13.6 PE=4 SV=1 - [Q7XQ13_ORYSJ]	2.16721	1.20683e-10	1.34866	0.00480897	LOC_Os04g43060	enzyme of the cupin superfamily protein, putative, expressed
Q7XUG1	Malate synthase OS=Oryza sativa subsp. japonica GN=OJ991113_30.4 PE=2 SV=1 - [Q7XUG1_ORYSJ]	1.64117	3.68533e-05	1.49163	0.000163986	LOC_Os04g40990	malate synthase, glyoxysomal, putative, expressed
Q7XXD3	OSJNBa0039G19.10 protein OS=Oryza sativa subsp. japonica GN=OSJNBa0039G19.10 PE=2 SV=2 - [Q7XXD3_ORYSJ]	1.42069	0.00342611	1.24114	0.0416697	LOC_Os04g09604	O-methyltransferase, putative, expressed
Q10LG9	Glycosyl hydrolase family 14 protein, expressed OS=Oryza sativa subsp. japonica GN=Os03g0351300 PE=3 SV=1 - [Q10LG9_ORYSJ]	1.47492	0.00120305	1.39512	0.00169727	LOC_Os03g22790	beta-amylase, putative, expressed
B8ALL8	Asparagine synthetase OS=Oryza sativa subsp. indica GN=OsI_11112 PE=4 SV=1 - [B8ALL8_ORYSI]	1.73333	4.63359e-06	1.58661	1.35876e-05	LOC_Os03g18130	asparagine synthetase, putative, expressed
B9F7B7	Putative uncharacterized protein OS=Oryza sativa subsp. japonica GN=OsJ_10340 PE=4 SV=1 - [B9F7B7_ORYSJ]	1.54452	0.000292744	1.40758	0.00127101	LOC_Os03g16960	CRK6 cysteine-rich repeat secretory protein 55 precursor, putative, expressed
Q10N98	33 kDa secretory protein, putative, expressed OS=Oryza sativa subsp. japonica GN=Os03g0277600 PE=2 SV=1 - [Q10N98_ORYSJ]	1.41874	0.00355422	1.42261	0.000892125	LOC_Os03g16950	cysteine-rich repeat secretory protein 55 precursor, putative, expressed
A2XEP1	Putative uncharacterized protein OS=Oryza sativa subsp. indica GN=OsI_10803 PE=3 SV=1 - [A2XEP1_ORYSI]	1.55422	0.000239078	1.4186	0.00098108	LOC_Os03g15050	phosphoenolpyruvate carboxykinase, putative, expressed
Q10PK7	Branched-chain-amino-acid aminotransferase OS=Oryza sativa subsp. japonica GN=LOC_Os03g12890 PE=3 SV=1 - [Q10PK7_ORYSJ]	1.93871	3.54935e-08	1.98701	9.76664e-11	LOC_Os03g12890	aminotransferase domain containing protein, putativ 2e, expressed
I1P7C7	Uncharacterized protein OS=Oryza glaberrima PE=4 SV=1 - [I1P7C7_ORYGL]	1.36409	0.00963687	1.27858	0.020512	LOC_Os03g04440	expressed protein Exp3
C7IY56	Os02g0470600 protein OS=Oryza sativa subsp. japonica GN=Os02g0470600 PE=4 SV=1 - [C7IY56_ORYSJ]	1.60003	9.03119e-05	1.29717	0.014174	LOC_Os02g27110	expressed protein Exp4
Q6ER51	Class III peroxidase 30 OS=Oryza sativa subsp. japonica GN=OSJNBa0082C09.13 PE=2 SV=1 - [Q6ER51_ORYSJ]	2.15416	1.67793e-10	2.11879	1.48904e-12	LOC_Os02g14430	peroxidase precursor3, putative, expressed
Q6H4V1	4-hydroxyphenylpyruvate dioxygenase OS=Oryza sativa subsp. japonica GN=OSJNBa0085K21.52 PE=3 SV=1 - [Q6H4V1_ORYSJ]	1.61783	6.14333e-05	1.42113	0.000924116	LOC_Os02g07150	urease accessory protein F, putative, expressed
I1NRY7	Uncharacterized protein OS=Oryza glaberrima PE=4 SV=1 - [I1NRY7_ORYGL]	1.84937	3.06157e-07	1.29311	0.0153811	LOC_Os01g56150	OsProCP1 - Putative Lysosomal Pro-x Carboxypeptidase homologue, expressed
A6N109	Oxygen-evolving enhancer protein 1 (Fragment) OS=Oryza sativa subsp. indica PE=2 SV=1 - [A6N109_ORYSI]	1.46465	0.00147229	1.40298	0.00141484	LOC_Os01g31690	oxygen-evolving enhancer protein 1, chloroplast precursor, putative, expressed
Q84Q77	17.9 kDa class I heat shock protein OS=Oryza sativa subsp. japonica GN=HSP17.9A PE=2 SV=1 - [HS17A_ORYSJ]	1.35385	0.01154	1.73574	2.02771e-07	LOC_Os03g15960	hsp20/alpha crystallin family protein, putative, expressed
Q5JKK9	Os01g0940700 protein OS=Oryza sativa subsp. japonica GN=P0432C03.10-2 PE=3 SV=1 - [Q5JKK9_ORYSJ]	1.97996	1.29276e-08	1.50603	0.000113682	LOC_Os01g71340	glycosyl hydrolases family 17, putative, expressed
O22620	Glucanase OS=Oryza sativa PE=2 SV=1 - [O22620_ORYSA]	1.35793	0.0107438	1.35304	0.00436993	LOC_Os01g51570	glycosyl hydrolases family 17, putative, expressed
B9FZF8	Putative uncharacterized protein OS=Oryza sativa subsp. japonica GN=OsJ_26305 PE=4 SV=1 - [B9FZF8_ORYSJ]	1.54541	0.000287385	1.26842	0.0249849	LOC_Os08g09060	LOC_Os08g09060 Cupin domain containing protein, expressed
Q6ER49	class III peroxidase 29 OS=Oryza sativa subsp. japonica GN=OSJNBa0082C09.15 PE=2 SV=1 - [Q6ER49_ORYSJ]	1.96527	1.87793e-10	1.9299	1.79015e-12	LOC_Os02g14440	peroxidase precursor3, putative, expressed
Down-regulate
Q5K594	Ribulose bisphosphate carboxylase small chain (Fragment) OS=Oryza sativa GN=rbpc-L PE=2 SV=1 - [Q5K594_ORYSA]	0.145517	3.4192e-42	0.0849285	5.62346e-68	LOC_Os12g17600	ribulose bisphosphate carboxylase small chain, chloroplast precursor, putative, expressed
Q6YNJ5	Chromatin-remodeling factor CHD3 OS=Oryza sativa subsp. indica GN=PKL PE=4 SV=1 - [Q6YNJ5_ORYSI]	0.715578	0.0183359	0.721098	0.0209363	LOC_Os06g08480	CHD3-type chromatin-remodeling factor PICKLE, putative, expressed
J3LEY9	Phenylalanine ammonia-lyase OS=Oryza brachyantha GN=OB02G32060 PE=3 SV=1 - [J3LEY9_ORYBR]	0.531883	8.40305e-06	0.57807	0.000108314	LOC_Os02g41630	phenylalanine ammonia-lyase, putative, expressed
A2ZN77	Sucrose transport protein SUT2 OS=Oryza sativa subsp. indica GN=SUT2 PE=2 SV=2 - [SUT2_ORYSI]	0.515877	3.0045e-06	0.458343	3.56986e-08	LOC_Os12g44380	sucrose transporter, putativ, expressed
Q2QYL2	Non-specific lipid-transfer protein 2B OS=Oryza sativa subsp. japonica GN=LTP2-B PE=2 SV=1 - [NLT2B_ORYSJ]	0.524616	5.31787e-06	0.648846	0.00224985	LOC_Os12g02310	LTPL11 - Protease inhibitor/seed storage/LTP family protein precursor, expressed
Q20IJ5	Pathogen-induced defense-responsive protein 8 OS=Oryza sativa subsp. indica GN=DR8 PE=4 SV=1 - [Q20IJ5_ORYSI]	0.484785	3.22684e-07	0.515304	2.82348e-06	LOC_Os07g34570	FAD dependent oxidoreductase domain containing protein, expressed
I1NP89	Uncharacterized protein OS=Oryza glaberrima PE=4 SV=1 - [I1NP89_ORYGL]	0.644987	0.00198469	0.63627	0.00140614	LOC_Os01g40630	uncharacterized protein PA4923, putative, expressed
B8BP89	Putative uncharacterized protein OS=Oryza sativa subsp. indica GN=OsI_38063 PE=4 SV=1 - [B8BP89_ORYSI]	0.659894	0.00337773	0.651465	0.0024729	LOC_Os12g21700	zinc finger C-x8-C-x5-C-x3-H type family protein, expressed
Q0IPL3	Os12g0189300 protein OS=Oryza sativa subsp. japonica GN=Os12g0189300 PE=4 SV=1 - [Q0IPL3_ORYSJ]	0.439902	6.78916e-09	0.429979	2.48773e-09	LOC_Os12g08760	carboxyvinyl-carboxyphosphonate phosphorylmutase, putative, expressed
I1R2L1	Non-specific lipid-transfer protein OS=Oryza glaberrima PE=3 SV=1 - [I1R2L1_ORYGL]	0.65309	0.00266178	0.711385	0.0161745	LOC_Os12g02310	LTPL11 - Protease inhibitor/seed storage/LTP family protein precursor, expressed
I1R1Y3	Uncharacterized protein OS=Oryza glaberrima PE=3 SV=1 - [I1R1Y3_ORYGL]	0.703471	0.0131634	0.704292	0.0132955	LOC_Os11g43970	AAA-type ATPase family protein, putative, expressed
J3N9C7	Uncharacterized protein OS=Oryza brachyantha GN=OB11G24130 PE=3 SV=1 - [J3N9C7_ORYBR]	0.690269	0.00897086	0.66928	0.00456786	LOC_Os11g38020	GTPase of unknown function domain containing protein, putative, expressed
A2ZEX7	Chalcone synthase 1 OS=Oryza sativa subsp. indica GN=CHS1 PE=2 SV=1 - [CHS1_ORYSI]	0.69839	0.0113891	0.672714	0.00511248	LOC_Os11g32650	chalcone synthase, putative, expressed
Q2R3H7	Acyl carrier protein 2, chloroplast, putative, expressed OS=Oryza sativa subsp. japonica GN=LOC_Os11g31900 PE=3 SV=2 - [Q2R3H7_ORYSJ]	0.688148	0.0084162	0.742065	0.0351503	LOC_Os11g31900	acyl carrier protein, putative, expressed
B9G6K2	Putative uncharacterized protein OS=Oryza sativa subsp. japonica GN=OsJ_32112 PE=4 SV=1 - [B9G6K2_ORYSJ]	0.497801	8.54465e-07	0.499076	9.1377e-07	LOC_Os10g36500	invertase/pectin methylesterase inhibitor family protein, putative, expressed
Q8W360	Putative aminotransferase OS=Oryza sativa subsp. japonica GN=OSJNBa0029C15.8 PE=4 SV=1 - [Q8W360_ORYSJ]	0.601061	0.000329632	0.582826	0.000137139	LOC_Os10g34350	aminotransferase, classes I and II, domain containing protein, expressed
I1QSA7	Uncharacterized protein OS=Oryza glaberrima PE=4 SV=1 - [I1QSA7_ORYGL]	0.66241	0.00368179	0.650824	0.00241653	LOC_Os10g03430	expressed protein1
I1QQV1	Uncharacterized protein OS=Oryza glaberrima PE=4 SV=1 - [I1QQV1_ORYGL]	0.345107	5.88345e-14	0.539641	1.31734e-05	LOC_Os09g36920	la domain containing protein, putative, expressed
B9G425	Putative uncharacterized protein OS=Oryza sativa subsp. japonica GN=OsJ_29687 PE=4 SV=1 - [B9G425_ORYSJ]	0.535627	1.05737e-05	0.646676	0.00207857	LOC_Os09g29239	purine permease, putative, expressed
Q6ES90	Putative Sec61 OS=Oryza sativa subsp. japonica GN=P0512H04.19 PE=3 SV=1 - [Q6ES90_ORYSJ]	0.597272	0.00027744	0.582407	0.00013434	LOC_Os09g17830	protein transport protein Sec61 subunit alpha, putative, expressed
Q84SC3	Os08g0162800 protein OS=Oryza sativa subsp. japonica GN=P0577B11.140 PE=4 SV=1 - [Q84SC3_ORYSJ]	0.47265	1.23137e-07	0.739229	0.032869	LOC_Os08g06550	acyl CoA binding protein, putative, expressed
J3MNK4	Uncharacterized protein OS=Oryza brachyantha GN=OB07G29860 PE=4 SV=1 - [J3MNK4_ORYBR]	0.657634	0.00312339	0.74998	0.042188	LOC_Os07g45320	COX VIIa, putative, expressed
J3MNG9	Uncharacterized protein OS=Oryza brachyantha GN=OB07G29510 PE=3 SV=1 - [J3MNG9_ORYBR]	0.754609	0.047305	0.712698	0.0167603	LOC_Os07g44740	chaperonin, putative, expressed
Q7XI37	Os07g0621300 protein OS=Oryza sativa subsp. japonica GN=P0594D10.123 PE=4 SV=1 - [Q7XI37_ORYSJ]	0.73709	0.0315944	0.7284	0.0252246	LOC_Os07g42890	GRAM domain containing protein, expressed
B9FXF9	Putative uncharacterized protein OS=Oryza sativa subsp. japonica GN=OsJ_24397 PE=4 SV=1 - [B9FXF9_ORYSJ]	0.531721	8.31924e-06	0.663812	0.00380385	LOC_Os07g32570	OsAPRL1 adenosine 5'-phosphosulfate reductase-like OsAPRL1, expressed
Q8GVH7	Acyl carrier protein OS=Oryza sativa subsp. japonica GN=P0592C06.130 PE=2 SV=1 - [Q8GVH7_ORYSJ]	0.750314	0.0429823	0.618577	0.000692216	LOC_Os07g12150	acyl carrier protein, putative, expressed
Q5Z7T4	Complex 1 family protein-like OS=Oryza sativa subsp. japonica GN=OJ1136_F03.17 PE=4 SV=1 - [Q5Z7T4_ORYSJ]	0.608348	0.000455432	0.699378	0.0115625	LOC_Os06g50000	LYR motif containing protein, putative, expressed
I1Q574	Uncharacterized protein OS=Oryza glaberrima PE=4 SV=1 - [I1Q574_ORYGL]	0.607634	0.000441438	0.709205	0.0152395	LOC_Os06g49780	expressed protein
J3M9R1	Uncharacterized protein OS=Oryza brachyantha GN=OB05G33350 PE=4 SV=1 - [J3M9R1_ORYBR]	0.633865	0.00130261	0.73495	0.0296527	LOC_Os05g48900	fasciclin domain containing protein, expressed
Q6AUB0	Os05g0413400 protein OS=Oryza sativa subsp. japonica GN=P0017D10.11 PE=2 SV=1 - [Q6AUB0_ORYSJ]	0.73905	0.0331097	0.648976	0.00226047	LOC_Os05g34180	hydrolase, NUDIX family, domain containing protein, expressed
J3M5X7	Uncharacterized protein OS=Oryza brachyantha GN=OB05G20010 PE=4 SV=1 - [J3M5X7_ORYBR]	0.673035	0.00524178	0.533843	9.27008e-06	LOC_Os05g25210	expressed protein2
I1PR23	Uncharacterized protein OS=Oryza glaberrima PE=4 SV=1 - [I1PR23_ORYGL]	0.698191	0.0113239	0.643044	0.00181732	LOC_Os04g58710	AMP-binding domain containing protein, expressed
G9C2Z6	Putative tubulin/FtsZ domain-containing protein OS=Oryza minuta PE=3 SV=1 - [G9C2Z6_ORYMI]	0.711329	0.0163574	0.686176	0.00781707	LOC_Os04g56970	tubulin/FtsZ domain containing protein, putative, expressed
Q25AP6	H0811D08.1 protein OS=Oryza sativa GN=H0811D08.1 PE=4 SV=1 - [Q25AP6_ORYSA]	0.551231	2.64309e-05	0.615407	0.000605918	LOC_Os04g55230	tetratricopeptide repeat domain containing protein, putative, expressed
I1PNA2	Uncharacterized protein OS=Oryza glaberrima PE=4 SV=1 - [I1PNA2_ORYGL]	0.741592	0.0351617	0.732325	0.0278087	LOC_Os04g44830	thioredoxin, putative, expressed
Q7X5Z2	OSJNBa0076N16.7 protein OS=Oryza sativa subsp. japonica GN=OSJNBa0084K20.9 PE=4 SV=1 - [Q7X5Z2_ORYSJ]	0.32442	1.90496e-15	0.177948	3.27464e-34	LOC_Os04g41280	ankyrin repeat domain containing protein, expressed
J3LZ14	Uncharacterized protein OS=Oryza brachyantha GN=OB04G23890 PE=4 SV=1 - [J3LZ14_ORYBR]	0.510526	2.09356e-06	0.653348	0.00264492	LOC_Os04g40860	transposon protein, putative, unclassified, expressed
A2XS65	Cysteine proteinase inhibitor 10 OS=Oryza sativa subsp. indica GN=OsI_014908 PE=2 SV=2 - [CYT10_ORYSI]	0.722646	0.0220605	0.669607	0.00461754	LOC_Os04g28250	cysteine proteinase inhibitor precursor, putative, expressed
I1PK52	Uncharacterized protein OS=Oryza glaberrima PE=3 SV=1 - [I1PK52_ORYGL]	0.681567	0.00687596	0.649848	0.00233301	LOC_Os04g25440	cytokinin-O-glucosyltransferase 2, putative, expressed
Q0DM09	Os03g0835100 protein OS=Oryza sativa subsp. japonica GN=Os03g0835100 PE=4 SV=2 - [Q0DM09_ORYSJ]	0.655662	0.00291521	0.708266	0.0148508	LOC_Os03g61890	chloroplast protein import component Toc159, putative, expressed
Q850T5	Ferredoxin family protein, expressed OS=Oryza sativa subsp. japonica GN=OSJNBb0047K21.3 PE=2 SV=1 - [Q850T5_ORYSJ]	0.665616	0.0041034	0.6224	0.000810685	LOC_Os03g45710	2Fe-2S iron-sulfur cluster binding domain containing protein, expressed
I1PBQ8	Uncharacterized protein OS=Oryza glaberrima PE=4 SV=1 - [I1PBQ8_ORYGL]	0.414121	4.88605e-10	0.726109	0.0238084	LOC_Os03g25960	RNA recognition motif containing protein, putative, expressed
I1PAV2	Uncharacterized protein OS=Oryza glaberrima PE=4 SV=1 - [I1PAV2_ORYGL]	0.688717	0.00856216	0.724658	0.0229459	LOC_Os03g20700	magnesium-chelatase, putative, expressed
I1P9F9	Uncharacterized protein OS=Oryza glaberrima PE=4 SV=1 - [I1P9F9_ORYGL]	0.631961	0.0012094	0.683313	0.0071577	LOC_Os03g14280	ATP-dependent Clp protease ATP-binding subunit, putative, expressed
I1P8S9	Uncharacterized protein OS=Oryza glaberrima PE=4 SV=1 - [I1P8S9_ORYGL]	0.601207	0.000331808	0.664867	0.003942	LOC_Os03g11230	expressed protein
B8APD0	Putative uncharacterized protein OS=Oryza sativa subsp. indica GN=OsI_10231 PE=4 SV=1 - [B8APD0_ORYSI]	0.720782	0.0210229	0.749527	0.041757	LOC_Os03g07960	expressed protein
Q6V9H7	Putative brown planthopper susceptibility protein Hd002A OS=Oryza sativa subsp. indica PE=2 SV=1 - [Q6V9H7_ORYSI]	0.679811	0.00650824	0.747307	0.0396965	LOC_Os02g57280	CBS domain containing membrane protein, putative, expressed
Q6K7E3	Pectinesterase OS=Oryza sativa subsp. japonica GN=OJ1311_D08.13 PE=3 SV=1 - [Q6K7E3_ORYSJ]	0.686008	0.00788609	0.691215	0.00910266	LOC_Os02g54190	pectinesterase, putative, expressed
B9F144	Os02g0618250 protein OS=Oryza sativa subsp. japonica GN=Os02g0618250 PE=4 SV=1 - [B9F144_ORYSJ]	0.755636	0.0483876	0.713091	0.0169392	LOC_Os02g40514	h/ACA ribonucleoprotein complex subunit 3, putative, expressed
B8AFE0	Putative uncharacterized protein OS=Oryza sativa subsp. indica GN=OsI_08039 PE=3 SV=1 - [B8AFE0_ORYSI]	0.706945	0.0145049	0.697814	0.0110522	LOC_Os02g39870	co-chaperone GrpE protein, putative, expressed
Q6K5F3	2 coiled coil domains of eukaryotic origin (31.3 kD)-like protein OS=Oryza sativa subsp. japonica GN=OJ1791_B03.50-1 PE=4 SV=1 - [Q6K5F3_ORYSJ]	0.722586	0.0220266	0.661482	0.00351351	LOC_Os02g39050	pre-mRNA-splicing factor ISY1, putative, expressed
B9F4Y5	Putative uncharacterized protein OS=Oryza sativa subsp. japonica GN=OsJ_06217 PE=4 SV=1 - [B9F4Y5_ORYSJ]	0.456082	3.00969e-08	0.613497	0.000558685	LOC_Os02g17360	PPR repeat domain containing protein, putative, expressed
A3A3U6	Putative uncharacterized protein OS=Oryza sativa subsp. japonica GN=OsJ_05640 PE=3 SV=1 - [A3A3U6_ORYSJ]	0.481694	2.53802e-07	0.674098	0.00534711	LOC_Os02g08544	homeobox protein knotted-1, putative, expressed
I1NVI6	Uncharacterized protein OS=Oryza glaberrima PE=3 SV=1 - [I1NVI6_ORYGL]	0.633091	0.00126398	0.676799	0.00583185	LOC_Os01g73420	mitochondrial carrier protein, putative, expressed
B9EVE0	Putative uncharacterized protein OS=Oryza sativa subsp. japonica GN=OsJ_04430 PE=4 SV=1 - [B9EVE0_ORYSJ]	0.633152	0.00126699	0.714063	0.017388	LOC_Os01g67480	helix-loop-helix DNA-binding domain containing protein, expressed
A2WVS3	Putative uncharacterized protein OS=Oryza sativa subsp. indica GN=OsI_03997 PE=4 SV=1 - [A2WVS3_ORYSI]	0.668966	0.00458792	0.610253	0.000485966	LOC_Os01g57410	pentatricopeptide repeat domain containing protein, putative, expressed
Q5SN38	Os01g0663800 protein OS=Oryza sativa subsp. japonica GN=P0671D01.44-1 PE=4 SV=1 - [Q5SN38_ORYSJ]	0.744423	0.0375652	0.736649	0.0308982	LOC_Os01g47430	protein of unknown function DUF1296 domain containing protein, expressed
I1NND8	Uncharacterized protein OS=Oryza glaberrima PE=4 SV=1 - [I1NND8_ORYGL]	0.601974	0.000343466	0.718124	0.01937	LOC_Os01g31680	uncharacterized protein sll0194, putative, expressed
I1NLJ3	Uncharacterized protein OS=Oryza glaberrima PE=4 SV=1 - [I1NLJ3_ORYGL]	0.703006	0.0129919	0.567623	6.33349e-05	LOC_Os01g12870	eukaryotic translation initiation factor 3 subunit E-interacting protein, putative, expressed
Q0JPR3	Os01g0207600 protein OS=Oryza sativa subsp. japonica GN=Os01g0207600 PE=4 SV=1 - [Q0JPR3_ORYSJ]	0.368795	1.89972e-12	0.629575	0.00108261	LOC_Os01g10960	peptide-N4-asparagine amidase A, putative, expressed
A2WLG2	Putative uncharacterized protein OS=Oryza sativa subsp. indica GN=OsI_00674 PE=4 SV=1 - [A2WLG2_ORYSI]	0.659145	0.00329156	0.579509	0.000116395	LOC_Os01g08820	PHD-finger domain containing protein, putative, expressed
B8B8K5	Peroxisomal (S)-2-hydroxy-acid oxidase GLO4 OS=Oryza sativa subsp. indica GN=GLO4 PE=2 SV=2 - [GLO4_ORYSI]	0.709278	0.0154677	0.703297	0.0129281	LOC_Os07g42440	hydroxyacid oxidase 1, putative, expressed
J3LNT7	Acyl carrier protein OS=Oryza brachyantha GN=OB03G27130 PE=3 SV=1 - [J3LNT7_ORYBR]	0.537625	1.19339e-05	0.63303	0.00124023	LOC_Os03g22950	acyl carrier protein, putative2, expressed
A2YN19	Putative uncharacterized protein OS=Oryza sativa subsp. indica GN=OsI_26629 PE=3 SV=1 - [A2YN19_ORYSI]	0.677195	0.00599144	0.695894	0.0104519	LOC_Os07g39350	transporter family protein, putative, expressed
B9FR18	Putative uncharacterized protein OS=Oryza sativa subsp. japonica GN=OsJ_19801 PE=4 SV=1 - [B9FR18_ORYSJ]	0.591906	0.000216231	0.723403	0.0222203	LOC_Os06g01250	cytochrome P450, putative, expressed
A2Y0P2	Putative uncharacterized protein OS=Oryza sativa subsp. indica GN=OsI_18566 PE=4 SV=1 - [A2Y0P2_ORYSI]	0.559915	4.28038e-05	0.74884	0.0411109	LOC_Os05g06920	relA-SpoT like protein RSH4, putative, expressed
A2X807	Putative uncharacterized protein OS=Oryza sativa subsp. indica GN=OsI_08359 PE=4 SV=1 - [A2X807_ORYSI]	0.750684	0.0433421	0.657771	0.00309065	LOC_Os02g44220	peroxisomal biogenesis factor 19, putative, expressed
B8ACF1	Putative uncharacterized protein OS=Oryza sativa subsp. indica GN=OsI_04454 PE=4 SV=1 - [B8ACF1_ORYSI]	0.557336	3.71683e-05	0.695313	0.0102757	LOC_Os01g63210	SOUL heme-binding protein, putative, expressed
A2ZYZ5	Putative uncharacterized protein OS=Oryza sativa subsp. japonica GN=OsJ_03868 PE=4 SV=1 - [A2ZYZ5_ORYSJ]	0.655685	0.00291757	0.732783	0.0281238	LOC_Os01g60110	E2F-related protein, putative, expressed
