# Supplementary material for: 4-Coumarate-CoA Ligase-Like Gene OsAAE3 Negatively Mediates the Rice Blast Resistance, Floret Development and Lignin Biosynthesis
Source: Front Plant Sci. 2017 Jan 10;7:2041. doi: 10.3389/fpls.2016.02041 (PMC5222848; doi:10.3389/fpls.2016.02041)
Supplement: Supplementary file 2 [file Table2.XLS]

## Sheet: Sheet1
	Table S2. identification of Pik-H4 interacting-proteins
	Prey number	Gene Accession	Description
	AD Prey1	LOC_Os07g04840	PsbP, putative, expressed
	AD Prey2	LOC_Os06g10440	gb protein, putative, expressed
	AD Prey3	LOC_Os04g58710	AMP-binding domain containing protein, expressed
	AD Prey4	LOC_Os03g37830	potassium transporter, putative, expressed
	AD Prey5	LOC_Os06g40640	fructose-bisphospate aldolase isozyme, putative, expressed
	AD Prey6	LOC_Os08g44400	glutathione S-transferase, N-terminal domain containing protein
	AD Prey7	LOC_Os04g36760	enzyme of the cupin superfamily protein, putative, expressed
	AD Prey8	LOC_Os01g62390	growth regulator related protein, putative, expressed
	AD Prey9	LOC_Os03g38020	mps one binder kinase activator-like 1A, putative, expressed
	AD Prey10	LOC_Os11g25780	PB1 domain containing protein, expressed
	AD Prey11	LOC_Os04g37990	transporter family protein, putative, expressed
	AD Prey12	LOC_Os01g68860	zinc finger C-x8-C-x5-C-x3-H type family protein, expressed
	AD Prey13	LOC_Os01g73760	IPP transferase, putative, expressed
	AD Prey14	LOC_Os12g17320	polyprenyl synthetase, putative, expressed
	AD Prey15	LOC_Os01g55270	SGS domain containing protein, expressed
	AD Prey16	LOC_Os03g31679	annexin A7, putative, expressed
	AD Prey17	LOC_Os12g04440	2-isopropylmalate synthase B, putative, expressed
	AD Prey18	LOC_Os03g60080	NAC domain-containing protein 67, putative, expressed
	AD Prey19	LOC_Os05g33510	peptide methionine sulfoxide reductase msrB, putative
	AD Prey20	LOC_Os10g35030	IAP100, putative, expressed
	AD Prey21	LOC_Os03g11670	pentatricopeptide repeat domain containing protein, putative
	AD Prey22	LOC_Os03g55874	ATP synthase subunit beta, putative, expressed
	AD Prey23	LOC_Os01g47430	unknown function DUF1296 domain containing protein
	AD Prey24	LOC_Os02g27030	cysteine proteinase 1 precursor, putative, expressed
	AD Prey25	LOC_Os01g25484	ferredoxin--nitrite reductase, putative, expressed
	AD Prey26	LOC_Os01g72205	proline synthetase co-transcribed bacterial homolog protein
	AD Prey27	LOC_Os11g39020	ABC transporter, ATP-binding protein, putative, expressed
	AD Prey28	LOC_Os01g73900	DEAD-box ATP-dependent RNA helicase, putative, expressed
	AD Prey29	LOC_Os12g17910	T-complex protein, putative, expressed
	AD Prey30	LOC_Os01g09640	Myb transcription factor, putative, expressed
	AD Prey31	LOC_Os01g51120	vesicle transport v-SNARE protein, putative, expressed
	AD Prey32	LOC_Os04g46880	transporter, major facilitator family, putative, expressed
	AD Prey33	LOC_Os03g49710	ribosomal protein S13p/S18e, putative, expressed
	AD Prey34	LOC_Os07g32880	ATP synthase gamma chain, putative, expressed
	AD Prey35	LOC_Os10g36000	remorin C-terminal domain containing protein, putative
	AD Prey36	LOC_Os03g10620	hydrolase, alpha/beta fold family domain containing protein
	AD Prey37	LOC_Os07g47350	potassium transporter, putative, expressed
	AD Prey38	LOC_Os05g28740	universal stress protein domain containing protein, putative
	AD Prey39	LOC_Os01g54670	coiled-coil domain-containing protein 25, putative, expressed
	AD Prey40	LOC_Os03g25960	RNA recognition motif containing protein, putative, expressed
	AD Prey41	LOC_Os05g25770	WRKY45，expressed
	AD Prey42	LOC_Os07g48260	WRKY47，expressed
	AD Prey43	LOC_Os09g25070	WRKY62，expressed
	AD Prey44	LOC_Os01g54600	WRKY13，expressed
	AD Prey45	LOC_Os03g47740	homeodomain protein, putative, expressed
	AD Prey46	LOC_Os03g50310	CCT/B-box zinc finger protein, putative, expressed
	AD Prey47	LOC_Os08g38990	WRKY30
	AD Prey48	LOC_Os09g29130	ZF-HD protein dimerisation region containing protein, expressed
	AD Prey49	LOC_Os01g54930	one zinc finger protein, putative, expressed
	AD Prey50	LOC_Os04g20590	YL1 nuclear protein C-terminal domain containing protein, expressed
	AD Prey51	LOC_Os06g28590	bg55, putative, expressed
	AD Prey52	LOC_Os12g18110	PQ loop repeat domain containing protein, expressed
	AD Prey53	LOC_Os05g05910	retrotransposon protein, putative, unclassified, expressed
	AD Prey54	LOC_Os10g34409	transposon protein, putative, CACTA, En/Spm sub-class, expressed
