# Supplementary material for: 4-Coumarate-CoA Ligase-Like Gene OsAAE3 Negatively Mediates the Rice Blast Resistance, Floret Development and Lignin Biosynthesis
Source: Front Plant Sci. 2017 Jan 10;7:2041. doi: 10.3389/fpls.2016.02041 (PMC5222848; doi:10.3389/fpls.2016.02041)
Supplement: Supplementary file 3 [file Table3.XLS]

## Sheet: Sheet1
	TABLE S3. Primers used in study
	Primer name	sequence
	Ubq full-F	ATGCAAATCTTCGTGAAGACCC
	Ubq full-R	CTAGTTCTTGATCTTCTTCTTG
	AAE3 full-F	ATGGAGACCCCGACTCTGACCA
	AAE3 full-R	TTACGCCTTGGTGGGCAGCACC
	OsPAL4-F	CTTCACAACAGCTAATCGAG
	OsPAL4-R	CGCACTCCATTTCAGTACCA
	4CL5-F	GTCCCAATGAAGGACGATT
	4CL5-R	GAATTCCAGCAGCCAACTT
	Gh2-F	GTCGACCAGAAGTTTGTGG
	Gh2-R	ACGTGGTGCCCCATCGACTT
	PR10-F	AAGTCGGATGTGCTCGAGG
	PR10-R	GATGTCCTTCTCCTTCTCC
	PR1a-F	AAGCTGGAGCACTCGGACT
	PR1a-R	ACACCACCTGCGTGTAGTG
	PR1b-F	ACTGGACGGCGGCGAGCGCG
	PR1b-R	CTTATAGTTGCATGTGATG
	q-AMPbd F	GTGCCCGACGCCAAGTACG
	q-AMPbd R	CTTCTTGGGCACCTTGAAC
	UBQ-F	ACCCTGGCTGACTACAACATC
	UBQ-R	AGTTGACAGCCCTAGGGTG
	PAL-F	ATCATGGAGCACATCCTCG
	PAL-R	CTTGCCGCGGTGGACGTC
	AAE3 GFP-F	gttgttGGATCCATGGAGACCCCGACTCTGA
	AAE3 GFP-R	gttgttAAGCTTCGCCTTGGTGGGCAGCAC
	AAE3 OX-F	gttgttAAGCTTATGGAGACCCCGACTCTGA
	AAE3 OX-R	gttgttGGATCCTTACGCCTTGGTGGGCAGCA
	Os06g35520-F	ATGATTGCTTCGTCAATGGAT
	Os06g35520-R	AGCAGGTTGACGCCGTCGC
	Os04g59150-F	TTCTTCGACGTGCCCACGCT
	Os04g59150-R	TGCGGACGTCCAGCTCCTGC
	Os02g14440-F	TGCGACTCGACGACGGCGAG
	Os02g14440-R	ATGTTGGCGTCGTTGTAGAT
	Os02g44220-F	GATGACGATGCGATGATGGA
	Os02g44220-R	TCATATTCTTCTTTGCTTAT
